# Supplementary material for: Induction of a Compensatory Photosynthetic Response Mechanism in Tomato Leaves upon Short Time Feeding by the Chewing Insect Spodoptera exigua
Source: Insects. 2021 Jun 18;12(6):562. doi: 10.3390/insects12060562 (PMC8234478; doi:10.3390/insects12060562)
Supplement: Supplementary file 1 [file insects-12-00562-s001.zip]

Archive with 1 entries (1 files):
- insects-1212232-supplementary.pdf
